# Supplementary material for: Distribution, Polymer Composition, and Exposure Risks of Microplastics in Bottled and Tap Water Distribution
Source: Molecules. 2026 Jun 25;31(13):2237. doi: 10.3390/molecules31132237 (PMC13363690; doi:10.3390/molecules31132237)
Supplement: Supplementary file 1 [file molecules-31-02237-s001.zip]

Archive with 1 entries (1 files):
- molecules-4280467-supplementary.pdf
